# Supplementary material for: Stratification overcomes ABA-mediated seed dormancy by uncoupling RGL2/ABI5 inhibition from α-amylase expression
Source: Stress Biol. 2026 Jun 22;6(1):43. doi: 10.1007/s44154-026-00312-6 (PMC13287508; doi:10.1007/s44154-026-00312-6)
Supplement: Supplementary file 2 — Supplementary Material 2. [file 44154_2026_312_MOESM2_ESM.xlsx]

## Sheet: Supplemental table 1
Supplemental table 1: Primers used in this work
T-DNA identifying primers
cyp707a2LP	AATCCCAAATATGCCTTAGGC
cyp707a2RP	TATGTGGGGACTTTGATGGAC
ga3ox1LP	GGGACTAACCAGCTTCGGTAC
ga3ox1RP	AAGACGATCTCCTCTTCTCCG
sleepy1LP	ATTCCACATGAAGCGCAGTAC
sleepy1RP	TGGTTACGGCGATAATGATTC
rgl2LP	ACACAACAAGCCAGACGCTAC
rgl2RP	CATAGCCTACGAGACGTCCAC
qRT primers
CYP707A1LP	TTGGAAAGAGGAGACTAGAG
CYP707A1RP	GTGAACCACAAAAGAGGAAC
CYP707A2LP	AAATGGAGTGCACTCATGTC
CYP707A2RP	CCTTCTTCATCTCCAATCAC
CYP707A3LP	ATTCTTGTCCAGGCAATGAG
CYP707A3RP	ATAGGCAATCCATTCTGAGG
CYP707A4LP	GAAAGGAATACAGTACAGTC
CYP707A4RP	GGATTAGATTTGGCTAACTAC
AAO3LP	GAAGGTCTTGGAAACACGAAGAA
AAO3RP	GAAATACACATCCCTGGTGTACAAAAC
NCED6LP	TGAGAGACGAAGAGAAAGAC
NCED6RP	GTTCCTTCAACTGATTCTCG
GA20OX1LP	GCCTGTAAGAAGCACGGTTTCT
GA20OX1RP	CTCGTGTATTCATGAGCGTCTGA
GA20OX3LP	TCGTGGACAACAAATGGCA
GA20OX3RP	TGAAGGTGTCGCCTATGTTCAC
GA3OX1LP	TCCGAAGGTTTCACCATCACT
GA3OX1RP	TCGCAGTAGTTGAGGTGATGTTG
GA3OX2LP	GTTTCACCGTTATTGGCTCTCC
GA3OX2RP	TCACAGTATTTGAGGTGGTGGC
XTH5LP	CACGTCGATGGATGTGAAGCT
XTH5RP	CTTTCTGATCCCACCAACGTTT
EXP2LP	CCTCCAAACTTTGCCTTAGCT
EXP2RP	CGGCCAAGTCAAAGTGCTTAA
RGL2LP	TTTACGAGTCTTGCCCTTACCTG
RGL2LP	AAATCAATGACGTGAACTCTACGC
ABI5LP	TAGATATGGGAGGGCTAAGGGG
ABI5LP	CCGCCAATGCATGTTTTAGCT
AMY1LP	CTTTGGCTTCCTCCTCCTTCTCAA
AMY1RP	CTTTCCTCTCAGCTGTTCTGTGGT
AMY2LP	ATTGGTGGAGAAACTTGGATGGTAA
AMY2RP	TTGTATTGTTTCATCTTGCGCAGTA
AMY3LP	TGTTCAGCGAATCGAAAAGGC
AMY3RP	AATGCAAAATCCATTTTCCAGGT
ACTIN2LP	CTCATGAAGATCCTTACAG
ACTIN2RP	CTTTCAGGTGGTGCAACGAC
RT primers
CYP707A2LP	ATGCAAATCTCATCTTCATCGTC
CYP707A2RP	TTAAATCGGGGTTACTCTTATTGG
SLEEPY1LP	ATGAAGCGCAGTACTACCG
SLEEPY1RP	TTATTTGGATTCTGGAAGAGGTC
ACTIN2LP	TGTGCCAATCTACGAGGGT
ACTIN2RP	GCTGGTCTTTGAGGTTTCC
